# Supplementary material for: Prevalence of Anxiety in Dental Students during the COVID-19 Outbreak: A Meta-Analysis
Source: Int J Environ Res Public Health. 2021 Oct 19;18(20):10978. doi: 10.3390/ijerph182010978 (PMC8535371; doi:10.3390/ijerph182010978)
Supplement: Supplementary file 1 [file ijerph-18-10978-s001.zip]

Archive with 2 entries (2 files):
- Supplementary_Table_S1_revJS.pdf
- Supplementary_Table_S2_revJS.pdf
